# Supplementary material for: A simple protein-based surrogate neutralization assay for SARS-CoV-2
Source: JCI Insight. 2020 Oct 2;5(19):e142362. doi: 10.1172/jci.insight.142362 (PMC7566699; doi:10.1172/jci.insight.142362)
Supplement: Supplemental Table 1 [file jciinsight-5-142362-s236.xlsx]

## Sheet: contents
Supplementary Table for
A simple protein-based surrogate neutralization assay for SARS-CoV-2
Abe, Li, et al., 2020
Main Text Figures
Sheet	Contents	Description	Related to figure(s)
Fig 1E	Raw ODs and analysis	Competition and direct binding ELISA assays with RBD or spike trimer tested on serum samples	Figure 1E	Sup. Figure 4A
Fig 1F	Raw ODs and analysis	Competition ELISA on RBD for 12 pilot samples	Figure 1F	Sup. Figure 4B
Fig 2A	Raw ODs and analysis	Direct binding ELISA results on RBD for all CBS samples	Figure 2A	Sup. Figure 6
Fig 2B	Raw ODs and analysis	Competition ELISA results on RBD for all CBS samples	Figure 2B	Sup. Figure 8
Fig 2C	AUC/TLS values	Direct and competition AUC values and TLS results	Figure 2C-D	Sup. Figure 9, 10
Fig 3A	PRNT results	Titres of PRNT results	Figure 3A	Sup. Figure 11
Fig 3B	Raw RLUs and analysis	Lentiviral Spike pseudotype assay on selected CBS samples	Figure 3B	Sup. Figure 12
Fig 3C	Raw ODs and analysis	Competition and Direct binding ELISA on RBD for monoclonal antibodies	Figure 3C	Sup. Figure 13
Fig 3D	Raw RLUs and analysis	Lentiviral Spike pseudotype assay on monoclonal antibodies	Figure 3D
Supplementary Figures
Sheet	Contents	Description	Related figure
S. Fig 3	Raw ODs and analysis	Comparison of forward vs. reverse assay	Sup. Figure 3
S. Fig 4B	Raw ODs and analysis	Single point direct binding ELISA assay with RBD for 12 pilot samples	Sup. Figure 4B
S. Fig 5	Raw ODs and analysis	Single point direct binding ELISA assay with RBD for entire CBS dataset	Sup. Figure 5
S. Fig 7	Raw ODs and analysis	Direct binding ELISA assay with RBD tested on an extended dilution series	Sup. Figure 7
S. Fig 14	Raw ODs and analysis	Competition and direct binding ELISA assays with various affinity reagents	Sup. Figure 14
S. Fig 15	Neutralization assay results	Cytopathic effect-reduction neutralization assay on the GenScript anti-spike S1 antibody	Sup. Figure 15
S. Fig 16	Raw ODs and analysis	Compatibility of the assay with the Krammer RBD antigen	Sup. Figure 16
S. Fig 17	Processed relative ratio values	Single point direct binding ELISA assay with RBD for entire CBS dataset (automated platform, all Igs)	Sup. Figure 17

## Sheet: Fig 1E
	Sheet description
	contents		Raw ODs and analysis
	description		Competition and direct binding ELISA assays with RBD or spike trimer tested on serum samples
	related to:		Figure 1E, Sup. Figure 4A
	Plate layout
			Displacement assay								Direct binding assay
			4 µl	2 µl	1 µl	0.5 µl	0 µl					1 µl	0.5 µl	0.25 µl	0.125 µl	0.06 µl
			1	2	3	4	5	6				7	8	9	10	11	12
	A	CBS50	4 µl	2 µl	1 µl	0.5 µl	0 µl	blank	J. Rini spike (667 ng)	A	CBS50	1 µl	0.5 µl	0.25 µl	0.125 µl	0.06 µl	blank	J. Rini spike (667 ng)
	B	CBS39	4 µl	2 µl	1 µl	0.5 µl	0 µl	blank		B	CBS39	1 µl	0.5 µl	0.25 µl	0.125 µl	0.06 µl	blank
	F	CBS39	4 µl	2 µl	1 µl	0.5 µl	-	blank	J. Rini RBD (100 ng)	F	CBS39	4 µl	2 µl	1 µl	0.5 µl	-	blank	J. Rini RBD (100 ng)
	G	CBS50	4 µl	2 µl	1 µl	0.5 µl	-	blank		G	CBS50	4 µl	2 µl	1 µl	0.5 µl	-	blank
		1	2	3	4	5	6					7	8	9	10	11	12
	A	0.313	1.05	2.532	3.465	3.89	0.046					2.985	3.151	3.144	3.012	2.778	0.047
	B	OVRFLW	OVRFLW	3.845	3.965	OVRFLW	0.045					0.141	0.115	0.072	0.059	0.054	0.046
	F	2.167	2.427	2.694	2.51	2.582	0.046					0.078	0.063	0.056	0.051	0.05	0.046
	G	0.115	0.286	0.861	1.417	2.468	0.045					2.81	2.837	2.473	2.175	1.64	0.047
		*These wells were above the range of detection and are set to an OD of 4
	Blank adj. OD
	Displacement assay											Direct binding assay
			4 µl	2 µl	1 µl	0.5 µl	0 µl							1 µl	0.5 µl	0.25 µl	0.125 µl	0.06 µl
	CBS50 (spike)		0.267	1.004	2.486	3.419	3.844					CBS50 (spike)		2.939	3.105	3.098	2.966	2.732
	CBS39 (spike)		4	4	3.799	3.919	4					CBS39 (spike)		0.095	0.069	0.026	0.013	0.008
	CBS39 (RBD)		2.121	2.381	2.648	2.464	2.536					CBS39 (RBD)		0.032	0.017	0.01	0.005	0.004
	CBS50 (RBD)		0.069	0.24	0.815	1.371	2.422					CBS50 (RBD)		2.764	2.791	2.427	2.129	1.594
	Ratio to 0 µl
	Displacement assay											Direct binding assay
			0 µl	0.5 µl	1 µl	2 µl	4 µl							0.06 µl	0.125 µl	0.25 µl	0.5 µl	1 µl
	CBS50 (spike)		1	0.889438	0.646722	0.261186	0.0694589					CBS50 (spike)		2.732	2.966	3.098	3.105	2.939
	CBS39 (spike)		1	0.97975	0.94975	1	1					CBS39 (spike)		0.008	0.013	0.026	0.069	0.095
	CBS39 (RBD)		1	0.971609	1.04416	0.93888	0.836356					CBS39 (RBD)		0.004	0.005	0.01	0.017	0.032
	CBS50 (RBD)		1	0.566061	0.336499	0.0990917	0.0284889					CBS50 (RBD)		1.594	2.129	2.427	2.791	2.764

## Sheet: Fig 1F
	Sheet description
	contents		Raw ODs and analysis
	description		Competition ELISA on RBD for 12 pilot samples
	related to:		Figure 1F, Sup. Figure 4B
	Plate layout
			1	2	3	4	5	6				7	8	9	10	11	12
			0 µl	0.5 µl	1 µl	2 µl	4 µl	blank				0 µl	0.5 µl	1 µl	2 µl	4 µl	blank
	A	L20								A	P7 (OM8078)
	B	L19								B	P12 (OM8083)
	C	S8 (019)								C	CBS1
	D	S16 (032)								D	CBS3
	E	N101 (20316)								E	A76 (CVD01182)
	F	N102 (20338)								F	A77 (CVD01184)
	G	N227 (25610)								G	A78 (CVD01207)
	H	N275 (26092)								H	A79 (CVD01221)
	Raw Values
		1	2	3	4	5	6	7	8	9	10	11	12
	A	2.672	2.703	2.643	2.748	2.416	0.043	2.894	2.69	2.755	2.477	2.062	0.043
	B	2.815	2.706	2.764	2.609	2.497	0.043	2.73	1.871	1.275	0.639	0.353	0.061
	C	2.656	2.771	2.61	2.706	2.473	0.087	2.837	2.704	2.854	2.74	2.761	0.155
	D	2.7	2.701	2.847	2.643	2.455	0.043	2.905	1.639	1.089	0.593	0.252	0.098
	E	2.515	2.581	2.902	2.873	2.923	0.045	2.975	0.984	0.307	0.17	0.124	0.044
	F	2.906	2.825	2.95	2.975	2.896	0.043	3.014	0.997	0.429	0.182	0.115	0.044
	G	2.987	3.107	3.178	2.818	2.504	0.092	3.178	3.09	3.125	3.027	2.985	0.043
	H	2.878	3.103	3.037	2.744	3.123	0.049	3.076	3.098	3.119	3.038	3.093	0.085
													blanks:	0.063625
	Blank adjusted OD values
			1	2	3	4	5	6				7	8	9	10	11	12
			0 µl	0.5 µl	1 µl	2 µl	4 µl	blank				0 µl	0.5 µl	1 µl	2 µl	4 µl	blank
	A	L20	2.60838	2.63937	2.57937	2.68438	2.35237	-0.020625			P7 (OM8078)	2.83038	2.62637	2.69137	2.41337	1.99837	-0.020625
	B	L19	2.75137	2.64237	2.70037	2.54537	2.43337	-0.020625			P12 (OM8083)	2.66637	1.80737	1.21137	0.575375	0.289375	-0.002625
	C	S8 (019)	2.59238	2.70737	2.54637	2.64237	2.40937	0.023375			CBS1	2.77338	2.64038	2.79038	2.67638	2.69738	0.091375
	D	S16 (032)	2.63638	2.63738	2.78337	2.57937	2.39138	-0.020625			CBS3	2.84137	1.57537	1.02537	0.529375	0.188375	0.034375
	E	N101 (20316)	2.45138	2.51737	2.83838	2.80938	2.85938	-0.018625			A76 (CVD01182)	2.91138	0.920375	0.243375	0.106375	0.060375	-0.019625
	F	N102 (20338)	2.84238	2.76138	2.88638	2.91138	2.83237	-0.020625			A77 (CVD01184)	2.95037	0.933375	0.365375	0.118375	0.051375	-0.019625
	G	N227 (25610)	2.92338	3.04338	3.11437	2.75438	2.44037	0.028375			A78 (CVD01207)	3.11437	3.02637	3.06137	2.96338	2.92137	-0.020625
	H	N275 (26092)	2.81438	3.03938	2.97337	2.68038	3.05938	-0.014625			A79 (CVD01221)	3.01238	3.03437	3.05538	2.97437	3.02937	0.021375
	blank adj. OD										relative ratio to 0 µl
			0 µl	0.5 µl	1 µl	2 µl	4 µl					0 µl	0.5 µl	1 µl	2 µl	4 µl
	A1	L20	2.60838	2.63937	2.57937	2.68438	2.35237				L20	1	1.01188	0.988882	1.02914	0.901855
	B1	L19	2.75137	2.64237	2.70037	2.54537	2.43337				L19	1	0.960383	0.981464	0.925128	0.884421
	C1	S8 (019)	2.59238	2.70737	2.54637	2.64237	2.40937				S8 (019)	1	1.04436	0.982256	1.01929	0.929408
	D1	S16 (032)	2.63638	2.63738	2.78337	2.57937	2.39138				S16 (032)	1	1.00038	1.05576	0.978379	0.907069
	E1	N101 (20316)	2.45138	2.51737	2.83838	2.80938	2.85938				N101 (20316)	1	1.02692	1.15787	1.14604	1.16644
	F1	N102 (20338)	2.84238	2.76138	2.88638	2.91138	2.83237				N102 (20338)	1	0.971503	1.01548	1.02428	0.996482
	G1	N227 (25610)	2.92338	3.04338	3.11437	2.75438	2.44037				N227 (25610)	1	1.04105	1.06534	0.94219	0.83478
	H1	N275 (26092)	2.81438	3.03938	2.97337	2.68038	3.05938				N275 (26092)	1	1.07995	1.0565	0.952387	1.08705
	A7	P7 (OM8078)	2.83038	2.62637	2.69137	2.41337	1.99837				P7 (OM8078)	1	0.927925	0.95089	0.85267	0.706046
	B7	P12 (OM8083)	2.66637	1.80737	1.21137	0.575375	0.289375				P12 (OM8083)	1	0.67784	0.454315	0.215789	0.108527
	C7	CBS1	2.77338	2.64038	2.79038	2.67638	2.69738				CBS1	1	0.952044	1.00613	0.965025	0.972597
	D7	CBS3	2.84137	1.57537	1.02537	0.529375	0.188375				CBS3	1	0.554441	0.360873	0.186309	0.0662971
	E7	A76 (CVD01182)	2.91138	0.920375	0.243375	0.106375	0.060375				A76 (CVD01182)	1	0.316131	0.0835945	0.0365377	0.0207376
	F7	A77 (CVD01184)	2.95037	0.933375	0.365375	0.118375	0.051375				A77 (CVD01184)	1	0.316358	0.12384	0.040122	0.017413
	H7	A78 (CVD01207)	3.11437	3.02637	3.06137	2.96338	2.92137				A78 (CVD01207)	1	0.971744	0.982982	0.951515	0.938029
	I7	A79 (CVD01221)	3.01238	3.03437	3.05538	2.97437	3.02937				A79 (CVD01221)	1	1.0073	1.01427	0.987385	1.00564

## Sheet: Fig 2A
	Sheet description
	contents		Raw ODs and analysis
	description		Direct binding ELISA results on RBD for all CBS samples
	related to:		Figure 2A, Sup. Figure 6
	Plate layout																		Plate layout																		Plate layout
	Plate 1		1	2	3	4	5	6				7	8	9	10	11	12		Plate 2		1	2	3	4	5	6				7	8	9	10	11	12		Plate 3		1	2	3	4	5	6				7	8
			1 µl	0.5 µl	0.25 µl	0.125 µl	0.06 µl	blank				1 µl	0.5 µl	0.25 µl	0.125 µl	0.06 µl	blank				1 µl	0.5 µl	0.25 µl	0.125 µl	0.06 µl	blank				1 µl	0.5 µl	0.25 µl	0.125 µl	0.06 µl	blank				1 µl	0.5 µl	0.25 µl	0.125 µl	0.06 µl	blank				1 µl	0.5 µl
	A	CBS13								A	CBS23								A	CBS13								A	CBS37								A	CBS13								A	CBS51
	B	CBS16								B	CBS24								B	CBS16								B	CBS38								B	CBS16								B	CBS52
	C	CBS2								C	CBS25								C	CBS31								C	CBS39								C	CBS45								C	CBS53
	D	CBS18								D	CBS26								D	CBS32								D	CBS40								D	CBS46								D	CBS54
	E	CBS19								E	CBS27								E	CBS33								E	CBS41								E	CBS47								E	CBS55
	F	CBS20								F	CBS28								F	CBS34								F	CBS42								F	CBS48								F	CBS56
	G	CBS21								G	CBS29								G	CBS35								G	CBS43								G	CBS49								G	CBS57
	H	CBS22								H	CBS30								H	CBS36								H	CBS44								H	CBS50								H	CBS58
	Raw Values																		Raw Values																		Raw Values
		1	2	3	4	5	6	7	8	9	10	11	12							1	2	3	4	5	6	7	8	9	10	11	12							1	2	3	4	5	6	7	8	9	10	11	12
	A	2.747	2.588	2.494	2.243	1.98	0.049	2.429	2.282	2.026	1.655	1.206	0.048						A	2.503	2.414	2.35	2.161	1.793	0.044	0.414	0.264	0.155	0.097	0.071	0.046						A	2.768	2.712	2.578	2.393	2.08	0.042	0.305	0.18	0.117	0.083	0.062	0.042
	B	0.097	0.075	0.061	0.055	0.052	0.048	0.088	0.073	0.059	0.069	0.051	0.048						B	0.084	0.068	0.056	0.049	0.046	0.044	2.432	2.213	2.061	1.849	1.48	0.049						B	0.095	0.067	0.059	0.049	0.046	0.042	0.581	0.322	0.214	0.122	0.082	0.043
	C	0.132	0.091	0.071	0.06	0.055	0.048	1.623	1.304	0.892	0.525	0.345	0.049						C	2.318	2.146	1.733	1.215	0.819	0.044	0.074	0.059	0.054	0.047	0.046	0.044						C	1.93	1.447	0.885	0.619	0.428	0.043	1.549	1.12	0.717	0.428	0.234	0.043
	D	2.707	2.444	2.188	1.813	1.425	0.057	1.446	0.88	0.602	0.357	0.223	0.049						D	0.271	0.151	0.104	0.071	0.057	0.044	0.113	0.085	0.061	0.052	0.048	0.044						D	1.198	0.76	0.48	0.293	0.168	0.042	0.747	0.444	0.272	0.167	0.1	0.042
	E	1.081	0.672	0.371	0.227	0.138	0.049	1.99	1.669	1.131	0.783	0.487	0.049						E	0.209	0.119	0.077	0.061	0.053	0.044	1.044	0.626	0.39	0.227	0.143	0.045						E	1.102	0.699	0.438	0.247	0.162	0.043	2.285	1.987	1.651	1.274	0.812	0.043
	F	1.974	1.538	1.054	0.71	0.394	0.049	0.904	0.577	0.324	0.193	0.125	0.049						F	1.112	0.765	0.463	0.271	0.152	0.044	0.078	0.063	0.054	0.05	0.047	0.044						F	1.716	1.299	0.848	0.52	0.298	0.043	0.089	0.067	0.055	0.05	0.063	0.043
	G	0.762	0.457	0.246	0.151	0.1	0.05	1.864	1.479	0.975	0.638	0.377	0.048						G	1.12	0.758	0.465	0.277	0.157	0.045	1.467	0.959	0.581	0.337	0.213	0.044						G	2.337	1.841	1.443	0.914	0.575	0.043	0.119	0.077	0.065	0.053	0.049	0.043
	H	1.499	1.036	0.633	0.381	0.217	0.049	1.362	0.823	0.49	0.294	0.173	0.049						H	0.066	0.054	0.048	0.045	0.044	0.044	1.927	1.582	1.202	0.812	0.554	0.045						H	2.685	2.578	2.436	2.012	1.623	0.042	2.518	2.436	2.209	1.918	1.642	0.043
													blanks:	0.04925																	blanks:	0.044625																	blanks:
	Blank adjusted OD values																		Blank adjusted OD values																		Blank adjusted OD values
			1	2	3	4	5	6				7	8	9	10	11	12				1	2	3	4	5	6				7	8	9	10	11	12				1	2	3	4	5	6				7	8
			1 µl	0.5 µl	0.25 µl	0.125 µl	0.06 µl	blank				1 µl	0.5 µl	0.25 µl	0.125 µl	0.06 µl	blank				1 µl	0.5 µl	0.25 µl	0.125 µl	0.06 µl	blank				1 µl	0.5 µl	0.25 µl	0.125 µl	0.06 µl	blank				1 µl	0.5 µl	0.25 µl	0.125 µl	0.06 µl	blank				1 µl	0.5 µl
	A	CBS13	2.69775	2.53875	2.44475	2.19375	1.93075	-0.00025			CBS23	2.37975	2.23275	1.97675	1.60575	1.15675	-0.00125		A	CBS13	2.45838	2.36938	2.30538	2.11638	1.74838	-0.000625			CBS37	0.369375	0.219375	0.110375	0.052375	0.026375	0.001375		A	CBS13	2.72537	2.66938	2.53537	2.35037	2.03737	-0.000625			CBS51	0.262375	0.137375
	B	CBS16	0.04775	0.02575	0.01175	0.00575	0.00275	-0.00125			CBS24	0.03875	0.02375	0.00975	0.01975	0.00175	-0.00125		B	CBS16	0.039375	0.023375	0.011375	0.004375	0.001375	-0.000625			CBS38	2.38738	2.16838	2.01638	1.80438	1.43538	0.004375		B	CBS16	0.052375	0.024375	0.016375	0.006375	0.003375	-0.000625			CBS52	0.538375	0.279375
	C	CBS2	0.08275	0.04175	0.02175	0.01075	0.00575	-0.00125			CBS25	1.57375	1.25475	0.84275	0.47575	0.29575	-0.00025		C	CBS31	2.27338	2.10137	1.68838	1.17038	0.774375	-0.000625			CBS39	0.029375	0.014375	0.009375	0.002375	0.001375	-0.000625		C	CBS45	1.88738	1.40438	0.842375	0.576375	0.385375	0.000375			CBS53	1.50638	1.07738
	D	CBS18	2.65775	2.39475	2.13875	1.76375	1.37575	0.00775			CBS26	1.39675	0.83075	0.55275	0.30775	0.17375	-0.00025		D	CBS32	0.226375	0.106375	0.059375	0.026375	0.012375	-0.000625			CBS40	0.068375	0.040375	0.016375	0.007375	0.003375	-0.000625		D	CBS46	1.15538	0.717375	0.437375	0.250375	0.125375	-0.000625			CBS54	0.704375	0.401375
	E	CBS19	1.03175	0.62275	0.32175	0.17775	0.08875	-0.00025			CBS27	1.94075	1.61975	1.08175	0.73375	0.43775	-0.00025		E	CBS33	0.164375	0.074375	0.032375	0.016375	0.008375	-0.000625			CBS41	0.999375	0.581375	0.345375	0.182375	0.098375	0.000375		E	CBS47	1.05938	0.656375	0.395375	0.204375	0.119375	0.000375			CBS55	2.24238	1.94438
	F	CBS20	1.92475	1.48875	1.00475	0.66075	0.34475	-0.00025			CBS28	0.85475	0.52775	0.27475	0.14375	0.07575	-0.00025		F	CBS34	1.06738	0.720375	0.418375	0.226375	0.107375	-0.000625			CBS42	0.033375	0.018375	0.009375	0.005375	0.002375	-0.000625		F	CBS48	1.67338	1.25638	0.805375	0.477375	0.255375	0.000375			CBS56	0.046375	0.024375
	G	CBS21	0.71275	0.40775	0.19675	0.10175	0.05075	0.00075			CBS29	1.81475	1.42975	0.92575	0.58875	0.32775	-0.00125		G	CBS35	1.07538	0.713375	0.420375	0.232375	0.112375	0.000375			CBS43	1.42238	0.914375	0.536375	0.292375	0.168375	-0.000625		G	CBS49	2.29438	1.79838	1.40038	0.871375	0.532375	0.000375			CBS57	0.076375	0.034375
	H	CBS22	1.44975	0.98675	0.58375	0.33175	0.16775	-0.00025			CBS30	1.31275	0.77375	0.44075	0.24475	0.12375	-0.00025		H	CBS36	0.021375	0.009375	0.003375	0.000375	-0.000625	-0.000625			CBS44	1.88238	1.53738	1.15738	0.767375	0.509375	0.000375		H	CBS50	2.64237	2.53537	2.39337	1.96938	1.58038	-0.000625			CBS58	2.47537	2.39337
	blank adj. OD																		blank adj. OD																		blank adj. OD
			1 µl	0.5 µl	0.25 µl	0.125 µl	0.06 µl														1 µl	0.5 µl	0.25 µl	0.125 µl	0.06 µl														1 µl	0.5 µl	0.25 µl	0.125 µl	0.06 µl
	A1	CBS13	2.69775	2.53875	2.44475	2.19375	1.93075												A1	CBS13	2.45838	2.36938	2.30538	2.11638	1.74838												A1	CBS13	2.72537	2.66938	2.53537	2.35037	2.03737
	B1	CBS16	0.04775	0.02575	0.01175	0.00575	0.00275												B1	CBS16	0.039375	0.023375	0.011375	0.004375	0.001375												B1	CBS16	0.052375	0.024375	0.016375	0.006375	0.003375
	C1	CBS2	0.08275	0.04175	0.02175	0.01075	0.00575												C1	CBS31	2.27338	2.10137	1.68838	1.17038	0.774375												C1	CBS45	1.88738	1.40438	0.842375	0.576375	0.385375
	D1	CBS18	2.65775	2.39475	2.13875	1.76375	1.37575												D1	CBS32	0.226375	0.106375	0.059375	0.026375	0.012375												D1	CBS46	1.15538	0.717375	0.437375	0.250375	0.125375
	E1	CBS19	1.03175	0.62275	0.32175	0.17775	0.08875												E1	CBS33	0.164375	0.074375	0.032375	0.016375	0.008375												E1	CBS47	1.05938	0.656375	0.395375	0.204375	0.119375
	F1	CBS20	1.92475	1.48875	1.00475	0.66075	0.34475												F1	CBS34	1.06738	0.720375	0.418375	0.226375	0.107375												F1	CBS48	1.67338	1.25638	0.805375	0.477375	0.255375
	G1	CBS21	0.71275	0.40775	0.19675	0.10175	0.05075												G1	CBS35	1.07538	0.713375	0.420375	0.232375	0.112375												G1	CBS49	2.29438	1.79838	1.40038	0.871375	0.532375
	H1	CBS22	1.44975	0.98675	0.58375	0.33175	0.16775												H1	CBS36	0.021375	0.009375	0.003375	0.000375	-0.000625												H1	CBS50	2.64237	2.53537	2.39337	1.96938	1.58038
	A7	CBS23	2.37975	2.23275	1.97675	1.60575	1.15675												A7	CBS37	0.369375	0.219375	0.110375	0.052375	0.026375												A7	CBS51	0.262375	0.137375	0.074375	0.040375	0.019375
	B7	CBS24	0.03875	0.02375	0.00975	0.01975	0.00175												B7	CBS38	2.38738	2.16838	2.01638	1.80438	1.43538												B7	CBS52	0.538375	0.279375	0.171375	0.079375	0.039375
	C7	CBS25	1.57375	1.25475	0.84275	0.47575	0.29575												C7	CBS39	0.029375	0.014375	0.009375	0.002375	0.001375												C7	CBS53	1.50638	1.07738	0.674375	0.385375	0.191375
	D7	CBS26	1.39675	0.83075	0.55275	0.30775	0.17375												D7	CBS40	0.068375	0.040375	0.016375	0.007375	0.003375												D7	CBS54	0.704375	0.401375	0.229375	0.124375	0.057375
	E7	CBS27	1.94075	1.61975	1.08175	0.73375	0.43775												E7	CBS41	0.999375	0.581375	0.345375	0.182375	0.098375												E7	CBS55	2.24238	1.94438	1.60838	1.23138	0.769375
	F7	CBS28	0.85475	0.52775	0.27475	0.14375	0.07575												F7	CBS42	0.033375	0.018375	0.009375	0.005375	0.002375												F7	CBS56	0.046375	0.024375	0.012375	0.007375	0.020375
	G7	CBS29	1.81475	1.42975	0.92575	0.58875	0.32775												G7	CBS43	1.42238	0.914375	0.536375	0.292375	0.168375												G7	CBS57	0.076375	0.034375	0.022375	0.010375	0.006375
	H7	CBS30	1.31275	0.77375	0.44075	0.24475	0.12375												H7	CBS44	1.88238	1.53738	1.15738	0.767375	0.509375												H7	CBS58	2.47537	2.39337	2.16637	1.87538	1.59937
[truncated: 19 more columns]

## Sheet: Fig 2B
	Sheet description
	contents		Raw ODs and analysis
	description		Competition ELISA results on RBD for all CBS samples
	related to:		Figure 2B, Sup. Figure 8
	Plate layout																		Plate layout																		Plate layout
	Plate 1		1	2	3	4	5	6				7	8	9	10	11	12		Plate 2		1	2	3	4	5	6				7	8	9	10	11	12		Plate 3		1	2	3	4	5	6				7	8
			0 µl	0.5 µl	1 µl	2 µl	4 µl	blank				0 µl	0.5 µl	1 µl	2 µl	4 µl	blank				0 µl	0.5 µl	1 µl	2 µl	4 µl	blank				0 µl	0.5 µl	1 µl	2 µl	4 µl	blank				0 µl	0.5 µl	1 µl	2 µl	4 µl	blank				0 µl	0.5 µl
	A	CBS13								A	CBS23								A	CBS13								A	CBS37								A	CBS13								A	CBS51
	B	CBS16								B	CBS24								B	CBS16								B	CBS38								B	CBS16								B	CBS52
	C	CBS2								C	CBS25								C	CBS31								C	CBS39								C	CBS45								C	CBS53
	D	CBS18								D	CBS26								D	CBS32								D	CBS40								D	CBS46								D	CBS54
	E	CBS19								E	CBS27								E	CBS33								E	CBS41								E	CBS47								E	CBS55
	F	CBS20								F	CBS28								F	CBS34								F	CBS42								F	CBS48								F	CBS56
	G	CBS21								G	CBS29								G	CBS35								G	CBS43								G	CBS49								G	CBS57
	H	CBS22								H	CBS30								H	CBS36								H	CBS44								H	CBS50								H	CBS58
	Raw Values																		Raw Values																		Raw Values
		1	2	3	4	5	6	7	8	9	10	11	12							1	2	3	4	5	6	7	8	9	10	11	12							1	2	3	4	5	6	7	8	9	10	11	12
	A	2.603	0.522	0.238	0.083	0.068	0.044	2.797	1.968	1.506	0.662	0.198	0.043						A	1.993	0.28	0.104	0.094	0.077	0.043	2.072	2.111	2.02	2.018	1.94	0.043						A	2.909	0.457	0.124	0.087	0.08	0.045	2.974	2.844	2.882	2.561	2.474	0.043
	B	2.983	2.87	2.802	3.32	2.598	0.043	3.104	2.821	2.755	2.543	1.545	0.043						B	2.045	2.108	2.135	1.961	1.979	0.043	2.282	1.054	0.552	0.272	0.124	0.044						B	3.047	2.952	2.915	2.903	2.633	0.044	3.272	2.87	2.807	2.533	1.768	0.043
	C	2.861	2.89	2.725	2.789	2.749	0.044	2.991	2.523	2.038	1.488	0.337	0.044						C	2.128	1.497	1.237	0.834	0.408	0.043	2.575	2.279	2.046	2.049	2.094	0.044						C	3.009	2.925	2.66	2.546	1.676	0.044	3.259	2.906	2.646	2.216	2.066	0.044
	D	2.899	1.77	1.396	0.39	0.109	0.044	2.918	2.627	2.557	1.826	0.543	0.043						D	2.055	2.037	2.131	1.897	2.058	0.043	2.211	2.22	2.174	2.163	2.207	0.044						D	3.036	2.992	2.968	2.746	2.262	0.043	3.037	2.887	2.87	2.575	2.355	0.043
	E	2.959	2.997	2.957	2.761	2.359	0.044	2.944	2.432	2.238	1.416	0.341	0.044						E	2.156	2.098	2.055	2.002	1.961	0.044	2.318	2.16	2.034	1.94	1.692	0.044						E	3.1	2.905	2.89	2.804	2.316	0.043	2.905	2.21	1.79	1.021	0.361	0.045
	F	3.151	3.133	3.05	2.534	1.961	0.044	2.868	2.655	2.559	2.114	1.271	0.043						F	2.025	2.091	2.051	1.861	1.709	0.044	2.346	2.26	2.103	2.147	2.031	0.043						F	3.017	2.973	2.712	2.44	1.995	0.043	2.935	2.946	2.903	2.811	2.449	0.043
	G	3.175	3.057	3.168	2.861	2.622	0.044	3.029	2.411	2.085	1.443	0.636	0.044						G	2.083	2.375	1.942	1.839	1.539	0.043	2.291	2.193	1.975	1.93	1.53	0.043						G	3.049	2.752	2.288	1.699	0.954	0.043	2.872	2.861	2.623	2.557	2.473	0.043
	H	2.831	3.156	2.838	2.347	2.316	0.044	2.925	2.796	2.435	2.397	1.836	0.044						H	2.097	2.455	2.396	2.157	1.965	0.044	2.291	2.003	1.705	1.383	0.927	0.049						H	3.15	1.462	0.775	0.264	0.117	0.045	2.951	1.924	1.651	1.1	0.535	0.043
													blanks:	0.0436875																	blanks:	0.0438125																	blanks:
	Blank adjusted OD values																		Blank adjusted OD values																		Blank adjusted OD values
			1	2	3	4	5	6				7	8	9	10	11	12				1	2	3	4	5	6				7	8	9	10	11	12				1	2	3	4	5	6				7	8
			0 µl	0.5 µl	1 µl	2 µl	4 µl	blank				0 µl	0.5 µl	1 µl	2 µl	4 µl	blank				0 µl	0.5 µl	1 µl	2 µl	4 µl	blank				0 µl	0.5 µl	1 µl	2 µl	4 µl	blank				0 µl	0.5 µl	1 µl	2 µl	4 µl	blank				0 µl	0.5 µl
	A	CBS13	2.55931	0.478313	0.194312	0.0393125	0.0243125	0.0003125			CBS23	2.75331	1.92431	1.46231	0.618313	0.154313	-0.0006875		A	CBS13	1.94919	0.236188	0.0601875	0.0501875	0.0331875	-0.0008125			CBS37	2.02819	2.06719	1.97619	1.97419	1.89619	-0.0008125		A	CBS13	2.86544	0.413438	0.0804375	0.0434375	0.0364375	0.0014375			CBS51	2.93044	2.80044
	B	CBS16	2.93931	2.82631	2.75831	3.27631	2.55431	-0.0006875			CBS24	3.06031	2.77731	2.71131	2.49931	1.50131	-0.0006875		B	CBS16	2.00119	2.06419	2.09119	1.91719	1.93519	-0.0008125			CBS38	2.23819	1.01019	0.508188	0.228188	0.0801875	0.0001875		B	CBS16	3.00344	2.90844	2.87144	2.85944	2.58944	0.0004375			CBS52	3.22844	2.82644
	C	CBS2	2.81731	2.84631	2.68131	2.74531	2.70531	0.0003125			CBS25	2.94731	2.47931	1.99431	1.44431	0.293313	0.0003125		C	CBS31	2.08419	1.45319	1.19319	0.790187	0.364187	-0.0008125			CBS39	2.53119	2.23519	2.00219	2.00519	2.05019	0.0001875		C	CBS45	2.96544	2.88144	2.61644	2.50244	1.63244	0.0004375			CBS53	3.21544	2.86244
	D	CBS18	2.85531	1.72631	1.35231	0.346313	0.0653125	0.0003125			CBS26	2.87431	2.58331	2.51331	1.78231	0.499313	-0.0006875		D	CBS32	2.01119	1.99319	2.08719	1.85319	2.01419	-0.0008125			CBS40	2.16719	2.17619	2.13019	2.11919	2.16319	0.0001875		D	CBS46	2.99244	2.94844	2.92444	2.70244	2.21844	-0.0005625			CBS54	2.99344	2.84344
	E	CBS19	2.91531	2.95331	2.91331	2.71731	2.31531	0.0003125			CBS27	2.90031	2.38831	2.19431	1.37231	0.297313	0.0003125		E	CBS33	2.11219	2.05419	2.01119	1.95819	1.91719	0.0001875			CBS41	2.27419	2.11619	1.99019	1.89619	1.64819	0.0001875		E	CBS47	3.05644	2.86144	2.84644	2.76044	2.27244	-0.0005625			CBS55	2.86144	2.16644
	F	CBS20	3.10731	3.08931	3.00631	2.49031	1.91731	0.0003125			CBS28	2.82431	2.61131	2.51531	2.07031	1.22731	-0.0006875		F	CBS34	1.98119	2.04719	2.00719	1.81719	1.66519	0.0001875			CBS42	2.30219	2.21619	2.05919	2.10319	1.98719	-0.0008125		F	CBS48	2.97344	2.92944	2.66844	2.39644	1.95144	-0.0005625			CBS56	2.89144	2.90244
	G	CBS21	3.13131	3.01331	3.12431	2.81731	2.57831	0.0003125			CBS29	2.98531	2.36731	2.04131	1.39931	0.592313	0.0003125		G	CBS35	2.03919	2.33119	1.89819	1.79519	1.49519	-0.0008125			CBS43	2.24719	2.14919	1.93119	1.88619	1.48619	-0.0008125		G	CBS49	3.00544	2.70844	2.24444	1.65544	0.910438	-0.0005625			CBS57	2.82844	2.81744
	H	CBS22	2.78731	3.11231	2.79431	2.30331	2.27231	0.0003125			CBS30	2.88131	2.75231	2.39131	2.35331	1.79231	0.0003125		H	CBS36	2.05319	2.41119	2.35219	2.11319	1.92119	0.0001875			CBS44	2.24719	1.95919	1.66119	1.33919	0.883188	0.0051875		H	CBS50	3.10644	1.41844	0.731437	0.220438	0.0734375	0.0014375			CBS58	2.90744	1.88044
	blank adj. OD																		blank adj. OD																		blank adj. OD
			0 µl	0.5 µl	1 µl	2 µl	4 µl														0 µl	0.5 µl	1 µl	2 µl	4 µl														0 µl	0.5 µl	1 µl	2 µl	4 µl
	A1	CBS13	2.55931	0.478313	0.194312	0.0393125	0.0243125												A1	CBS13	1.94919	0.236188	0.0601875	0.0501875	0.0331875												A1	CBS13	2.86544	0.413438	0.0804375	0.0434375	0.0364375
	B1	CBS16	2.93931	2.82631	2.75831	3.27631	2.55431												B1	CBS16	2.00119	2.06419	2.09119	1.91719	1.93519												B1	CBS16	3.00344	2.90844	2.87144	2.85944	2.58944
	C1	CBS2	2.81731	2.84631	2.68131	2.74531	2.70531												C1	CBS31	2.08419	1.45319	1.19319	0.790187	0.364187												C1	CBS45	2.96544	2.88144	2.61644	2.50244	1.63244
	D1	CBS18	2.85531	1.72631	1.35231	0.346313	0.0653125												D1	CBS32	2.01119	1.99319	2.08719	1.85319	2.01419												D1	CBS46	2.99244	2.94844	2.92444	2.70244	2.21844
	E1	CBS19	2.91531	2.95331	2.91331	2.71731	2.31531												E1	CBS33	2.11219	2.05419	2.01119	1.95819	1.91719												E1	CBS47	3.05644	2.86144	2.84644	2.76044	2.27244
	F1	CBS20	3.10731	3.08931	3.00631	2.49031	1.91731												F1	CBS34	1.98119	2.04719	2.00719	1.81719	1.66519												F1	CBS48	2.97344	2.92944	2.66844	2.39644	1.95144
	G1	CBS21	3.13131	3.01331	3.12431	2.81731	2.57831												G1	CBS35	2.03919	2.33119	1.89819	1.79519	1.49519												G1	CBS49	3.00544	2.70844	2.24444	1.65544	0.910438
	H1	CBS22	2.78731	3.11231	2.79431	2.30331	2.27231												H1	CBS36	2.05319	2.41119	2.35219	2.11319	1.92119												H1	CBS50	3.10644	1.41844	0.731437	0.220438	0.0734375
	A7	CBS23	2.75331	1.92431	1.46231	0.618313	0.154313												A7	CBS37	2.02819	2.06719	1.97619	1.97419	1.89619												A7	CBS51	2.93044	2.80044	2.83844	2.51744	2.43044
	B7	CBS24	3.06031	2.77731	2.71131	2.49931	1.50131												B7	CBS38	2.23819	1.01019	0.508188	0.228188	0.0801875												B7	CBS52	3.22844	2.82644	2.76344	2.48944	1.72444
	C7	CBS25	2.94731	2.47931	1.99431	1.44431	0.293313												C7	CBS39	2.53119	2.23519	2.00219	2.00519	2.05019												C7	CBS53	3.21544	2.86244	2.60244	2.17244	2.02244
	D7	CBS26	2.87431	2.58331	2.51331	1.78231	0.499313												D7	CBS40	2.16719	2.17619	2.13019	2.11919	2.16319												D7	CBS54	2.99344	2.84344	2.82644	2.53144	2.31144
	E7	CBS27	2.90031	2.38831	2.19431	1.37231	0.297313												E7	CBS41	2.27419	2.11619	1.99019	1.89619	1.64819												E7	CBS55	2.86144	2.16644	1.74644	0.977437	0.317437
	F7	CBS28	2.82431	2.61131	2.51531	2.07031	1.22731												F7	CBS42	2.30219	2.21619	2.05919	2.10319	1.98719												F7	CBS56	2.89144	2.90244	2.85944	2.76744	2.40544
	G7	CBS29	2.98531	2.36731	2.04131	1.39931	0.592313												G7	CBS43	2.24719	2.14919	1.93119	1.88619	1.48619												G7	CBS57	2.82844	2.81744	2.57944	2.51344	2.42944
	H7	CBS30	2.88131	2.75231	2.39131	2.35331	1.79231												H7	CBS44	2.24719	1.95919	1.66119	1.33919	0.883188												H7	CBS58	2.90744	1.88044	1.60744	1.05644	0.491438
	relative ratio to 0 µl																		relative ratio to 0 µl																		relative ratio to 0 µl
			0 µl	0.5 µl	1 µl	2 µl	4 µl														0 µl	0.5 µl	1 µl	2 µl	4 µl														0 µl	0.5 µl	1 µl	2 µl	4 µl
	A1	CBS13	1	0.186891	0.0759237	0.0153606	0.00949962												A1	CBS13	1	0.121172	0.0308783	0.0257479	0.0170263												A1	CBS13	1	0.144284	0.0280716	0.0151591	0.0127162
	B1	CBS16	1	0.961556	0.938421	1.11465	0.869017												B1	CBS16	1	1.03148	1.04497	0.958025	0.96702												B1	CBS16	1	0.96837	0.95605	0.952055	0.862158
	C1	CBS2	1	1.01029	0.951727	0.974444	0.960246												C1	CBS31	1	0.697244	0.572495	0.379135	0.174738												C1	CBS45	1	0.971674	0.882311	0.843868	0.550488
	D1	CBS18	1	0.604597	0.473613	0.121287	0.022874												D1	CBS32	1	0.99105	1.03779	0.921439	1.00149												D1	CBS46	1	0.985296	0.977276	0.903089	0.741348
	E1	CBS19	1	1.01303	0.999314	0.932083	0.79419												E1	CBS33	1	0.97254	0.952182	0.92709	0.907679												E1	CBS47	1	0.9362	0.931293	0.903155	0.743492
	F1	CBS20	1	0.994207	0.967496	0.801436	0.617032												F1	CBS34	1	1.03331	1.01312	0.917221	0.8405												F1	CBS48	1	0.985202	0.897425	0.805949	0.65629
	G1	CBS21	1	0.962316	0.997765	0.899723	0.823397												G1	CBS35	1	1.14319	0.930855	0.880344	0.733227												G1	CBS49	1	0.901179	0.746792	0.550814	0.30293
	H1	CBS22	1	1.1166	1.00251	0.826356	0.815234												H1	CBS36	1	1.17436	1.14563	1.02922	0.93571												H1	CBS50	1	0.456612	0.235459	0.0709615	0.0236404
	A7	CBS23	1	0.698908	0.53111	0.22457	0.0560461												A7	CBS37	1	1.01923	0.974361	0.973375	0.934917												A7	CBS51	1	0.955638	0.968605	0.859065	0.829377
	B7	CBS24	1	0.907526	0.885959	0.816685	0.490575												B7	CBS38	1	0.451342	0.227053	0.101952	0.035827												B7	CBS52	1	0.875482	0.855967	0.771097	0.53414
	C7	CBS25	1	0.841211	0.676655	0.490044	0.0995186												C7	CBS39	1	0.883059	0.791007	0.792192	0.809971												C7	CBS53	1	0.890217	0.809357	0.675627	0.628977
	D7	CBS26	1	0.898758	0.874405	0.620083	0.173715												D7	CBS40	1	1.00415	0.982927	0.977851	0.998154												D7	CBS54	1	0.94989	0.944211	0.845662	0.772168
	E7	CBS27	1	0.823467	0.756578	0.47316	0.102511												E7	CBS41	1	0.930525	0.87512	0.833787	0.724737												E7	CBS55	1	0.757115	0.610336	0.34159	0.110936
	F7	CBS28	1	0.924583	0.890593	0.733032	0.434553												F7	CBS42	1	0.962644	0.894448	0.91356	0.863174												F7	CBS56	1	1.0038	0.988933	0.957115	0.831918
	G7	CBS29	1	0.792986	0.683785	0.468732	0.198409												G7	CBS43	1	0.95639	0.85938	0.839355	0.661354												G7	CBS57	1	0.996111	0.911966	0.888631	0.858933
	H7	CBS30	1	0.955229	0.829939	0.81675	0.622047												H7	CBS44	1	0.87184	0.73923	0.595939	0.393019												H7	CBS58	1	0.646768	0.552871	0.363357	0.169028
[truncated: 27 more columns]

## Sheet: Fig 2C
	Sheet description
	contents	AUC/TLS values
	description	Direct and competition AUC values and TLS results
	related to:	Figure 2C-D, Sup. Figure 9, 10
	sample	direct binding (AUC)	displacement (AUC)	TLS error
	CBS01	0.109467	3.72369	0.23326
	CBS02	0.1185	3.80992	0.147541
	CBS03	9.11547	1.60263	0.00842931
	CBS04	4.79297	3.29229	0.53348
	CBS05	4.12897	2.86373	0.0490348
	CBS06	3.78047	3.54175	0.518845
	CBS07	6.99447	2.57966	0.400606
	CBS08	3.94847	3.57636	0.594806
	CBS09	0.0579667	4.08946	0.107607
	CBS10	0.161967	3.61172	0.328312
	CBS11	7.22597	2.46108	0.344406
	CBS12	0.0679667	3.47328	0.48602
	CBS13	9.44083	0.660552	0.83764
	CBS14	7.16797	2.14316	0.0221497
	CBS15	7.94497	1.23535	0.659716
	CBS16	0.0676667	3.86274	0.109297
	CBS17	7.25347	2.39356	0.286035
	CBS18	8.314	1.68679	0.129643
	CBS19	1.6825	3.86689	0.303003
	CBS20	4.289	3.83202	0.92826
	CBS21	1.088	4.07769	0.356642
	CBS22	2.711	3.70824	0.409535
	CBS23	7.5835	1.88481	0.122749
	CBS24	0.0735	3.54561	0.414644
	CBS25	3.508	2.60282	0.458466
	CBS26	2.4765	2.9576	0.376008
	CBS27	4.6245	2.60817	0.171005
	CBS28	1.4115	3.18445	0.425791
	CBS29	4.0155	2.62302	0.310613
	CBS30	2.1775	3.39541	0.028011
	CBS31	6.484	2.1762	0.118802
	CBS32	0.3115	3.71028	0.195155
	CBS33	0.2095	3.75323	0.179383
	CBS34	1.9525	3.59284	0.106121
	CBS35	1.96	3.63814	0.151837
	CBS36	0.0235	4.13868	0.146512
	CBS37	0.58	3.72592	0.112137
	CBS38	7.9005	1.35676	0.553495
	CBS39	0.0415	3.98436	0.00175913
	CBS40	0.1	4.01121	0.0425253
	CBS41	1.658	3.71845	0.153184
	CBS42	0.051	3.97969	0.000356514
	CBS43	2.5385	3.65751	0.316846
	CBS44	4.658	3.04655	0.261599
	CBS45	3.9595	3.44565	0.471131
	CBS46	2.0455	3.74055	0.272544
	CBS47	1.8455	3.7245	0.206442
	CBS48	3.5035	3.49834	0.406821
	CBS49	5.4835	2.86587	0.295497
	CBS50	9.05323	1.31058	0.306727
	CBS51	0.393	3.62547	0.256602
	CBS52	0.819	3.53146	0.239852
	CBS53	2.986	3.43126	0.211084
	CBS54	1.136	3.63116	0.0632478
	CBS55	6.29	2.16782	0.175963
	CBS56	0.0775	3.73955	0.225993
	CBS57	0.1085	3.52594	0.424828
	CBS58	8.4725	2.08887	0.299446

## Sheet: Fig 3A
	Sheet description
	contents	PRNT results
	description	Titres of PRNT results
	related to:	Figure 3A, Sup. Figure 11
		Wadsworth			NML
	sample	result	PRNT90_titre	PRNT50_titre	PRNT50_titre	PRNT50_result	PRNT90_titre	PRNT90_result
	CBS01				negative	negative	negative	negative
	CBS02				negative	negative	negative	negative
	CBS03	positive		160	≥1:640	positive	1:40	positive
	CBS04				1:320	positive	negative	negative
	CBS05				1:80	positive	negative	negative
	CBS06				1:40	positive	negative	negative
	CBS07				1:80	positive	negative	negative
	CBS08				1:80	positive	negative	negative
	CBS09				negative	negative	negative	negative
	CBS10				negative	negative	negative	negative
	CBS11	positive	160	≥640	≥1:640	positive	1:40	positive
	CBS12				negative	negative	negative	negative
	CBS13				1:320	positive	1:80	positive
	CBS14				1:40	positive	negative	negative
	CBS15	positive	640	≥640	≥1:640	positive	1:80	positive
	CBS16				negative	negative	negative	negative
	CBS17	positive	80	≥640	1:160	positive	1:20	positive
	CBS18	positive	160	≥640	≥1:640	positive	1:80	positive
	CBS19				1:40	positive	negative	negative
	CBS20				1:80	positive	negative	negative
	CBS21	negative	<20	<20	1:20	positive	negative	negative
	CBS22				1:40	positive	negative	negative
	CBS23	positive	160	≥640	≥1:640	positive	1:40	positive
	CBS24				negative	negative	negative	negative
	CBS25				1:160	positive	negative	negative
	CBS26				1:40	positive	1:20	positive
	CBS27				1:160	positive	negative	negative
	CBS28				1:80	positive	negative	negative
	CBS29				≥1:640	positive	1:80	positive
	CBS30				1:40	positive	negative	negative
	CBS31				≥1:640	positive	1:20	positive
	CBS32				1:20	positive	negative	negative
	CBS33				negative	negative	negative	negative
	CBS34				1:40	positive	negative	negative
	CBS35	positive	80	≥640	1:160	positive	1:40	positive
	CBS36				negative	negative	negative	negative
	CBS37				negative	negative	negative	negative
	CBS38				≥1:640	positive	≥1:640	positive
	CBS39				negative	negative	negative	negative
	CBS40				negative	negative	negative	negative
	CBS41				1:40	positive	negative	negative
	CBS42				negative	negative	negative	negative
	CBS43				1:80	positive	negative	negative
	CBS45				1:40	positive	negative	negative
	CBS46				1:40	positive	negative	negative
	CBS47				negative	negative	negative	negative
	CBS48				1:40	positive	negative	negative
	CBS49				1:80	positive	negative	negative
	CBS50				≥1:640	positive	1:80	positive
	CBS51				negative	negative	negative	negative
	CBS52				negative	negative	negative	negative
	CBS53				1:20	positive	negative	negative
	CBS54				negative	negative	negative	negative
	CBS55				1:160	positive	negative	negative
	CBS56				negative	negative	negative	negative
	CBS57				negative	negative	negative	negative
	CBS58				1:40	positive	negative	negative

## Sheet: Fig 3B
	Sheet description
	contents		Raw RLUs and analysis
	description		Lentiviral Spike pseudotype assay on selected CBS samples
	related to:		Figure 3B, Sup. Figure 12
	Raw values
	Plate 1															Plate 2															Plate 3															Plate 4
		dilution	Neg	CBS 5	CBS 5	CBS 5	Pos	CBS 6	CBS 6	CBS 6	CBS 10	CBS 10	CBS 10				dilution	Neg	CBS 13	CBS 13	CBS 13	Pos	CBS 16	CBS 16	CBS 16	CBS 18	CBS 18	CBS 18				dilution	Neg	CBS 19	CBS 19	CBS 19	Pos	CBS 20	CBS 20	CBS 20	CBS 23	CBS 23	CBS 23				dilution	Neg	CBS 25
	A	1:40	40	25492	47448	25812	443364	35920	36756	37732	504412	577124	535028			A	1:40	60	68	44	60	418056	579392	440480	595412	52	44	48			A	1:40	72	316376	366872	333156	491796	49252	38144	57180	4676	3156	2328			A	1:40	68	108520
	B	1:100	52	111960	160576	101576	503564	114252	92692	75476	592268	586968	634644			B	1:100	44	48	48	56	515652	613360	592528	673224	60	64	56			B	1:100	68	441776	531080	476244	621872	139636	171928	166520	37476	20696	49740			B	1:100	64	222056
	C	1:250	68	292720	256020	241920	452060	259924	204776	244712	528216	601172	600324			C	1:250	60	19112	68	1684	398144	677060	578560	739884	3164	12524	15284			C	1:250	72	476624	593292	606364	591728	385972	324568	404600	97352	92432	97312			C	1:250	60	380396
	D	1:625	60	354188	344984	342676	539604	426236	349648	404820	505596	560036	447812			D	1:625	52	24904	31540	40528	523916	650320	533092	587316	127224	75960	114644			D	1:625	60	610148	693944	596956	610876	608292	657828	582612	149708	134888	187756			D	1:625	52	479432
	E	1:1563	56	495676	499768	481480	432368	511880	491920	499424	580916	595696	484860			E	1:1563	56	111080	95720	97476	599828	573228	555964	657452	319360	343240	287732			E	1:1563	64	630424	641652	741916	604396	709136	707472	702368	246284	251244	297012			E	1:1563	72	517328
	F	1:3906	60	502000	474648	522516	532488	515948	504340	580968	536576	488068	498536			F	1:3906	48	206448	233648	305796	560484	509380	555524	544956	368792	465488	295708			F	1:3906	60	667596	661784	783300	698340	723920	672188	696988	372844	369872	325744			F	1:3906	64	488740
	G	1:9766	56	427676	473084	590576	515952	561124	479024	484036	418912	523104	503260			G	1:9766	60	334488	353792	344616	477568	507704	442852	521116	477652	527528	431260			G	1:9766	68	547348	666836	571652	675712	629440	591740	692060	401220	434236	337376			G	1:9766	60	613412
	H	1:24414	60	512444	577096	505588	515680	479304	502388	532688	560240	549736	500128			H	1:24414	68	438036	458616	416736	516168	490812	548012	519908	468500	500676	478480			H	1:24414	72	577984	684596	630992	497800	714588	604700	546180	501964	475396	450632			H	1:24414	56	487340
		avg neg:	56.5			avg pos:	491885										avg neg:	56			avg pos:	501227										avg neg:	67			avg pos:	599065										avg neg:	62
	Normalized, transformed data
	Values are normalized where 0% is the RLU of cells only and 100% is the RLU of cells and virus only
	The values in the table below are (100 - normalized percentage) * 100
	Plate 1															Plate 2															Plate 3															Plate 4
		dilution	log10 (dilution)	CBS 5	CBS 5	CBS 5	CBS 6	CBS 6	CBS 6	CBS 10	CBS 10	CBS 10					dilution	log10 (dilution)	CBS 13	CBS 13	CBS 13	CBS 16	CBS 16	CBS 16	CBS 18	CBS 18	CBS 18					dilution	log10 (dilution)	CBS 19	CBS 19	CBS 19	CBS 20	CBS 20	CBS 20	CBS 23	CBS 23	CBS 23					dilution	log10 (dilution)	CBS 25
		1:40	-1.60206	94.8285	90.3643	94.7634	92.7082	92.5382	92.3398	-2.54703	-17.3311	-8.77197					1:40	-1.60206	99.9976	100.002	99.9992	-15.5965	12.121	-18.793	100.001	100.002	100.002					1:40	-1.60206	47.1936	38.7636	44.3923	91.7888	93.6432	90.4652	99.2305	99.4843	99.6225					1:40	-1.60206	80.0098
		1:100	-2	77.2475	67.3628	79.3588	76.7815	81.1652	84.6656	-20.4102	-19.3326	-29.0262					1:100	-2	100.002	100.002	100	-22.3742	-18.2175	-34.319	99.9992	99.9984	100					1:100	-2	26.2587	11.3498	20.5044	76.6996	71.3086	72.2114	93.7547	96.5561	91.7073					1:100	-2	59.0836
		1:250	-2.39794	40.4948	47.9568	50.8237	47.163	58.3759	50.256	-7.38693	-22.2206	-22.0482					1:250	-2.39794	96.1977	99.9976	99.6752	-35.0844	-15.4305	-47.6199	99.3799	97.5122	96.9615					1:250	-2.39794	20.441	0.963776	-1.21853	35.5749	45.826	32.465	83.7587	84.5801	83.7654					1:250	-2.39794	29.8995
		1:625	-2.79588	27.997	29.8684	30.3376	13.348	28.9201	17.7023	-2.78776	-13.8567	8.96106					1:625	-2.79588	95.042	93.7179	91.9245	-29.7489	-6.35811	-17.1776	74.6258	84.8547	77.1359					1:625	-2.79588	-1.85026	-15.8396	0.352088	-1.54041	-9.81022	2.74675	75.0181	77.4922	68.6662					1:625	-2.79588	11.6459
		1:1563	-3.19382	-0.770798	-1.6028	2.11558	-4.06545	-0.00711631	-1.53285	-18.1021	-21.1072	1.42834					1:1563	-3.19382	77.8471	80.9119	80.5615	-14.3666	-10.9218	-31.172	36.2884	31.5236	42.5992					1:1563	-3.19382	-5.23524	-7.10971	-23.8483	-18.3759	-18.0981	-17.246	58.8952	58.0671	50.4264					1:1563	-3.19382	4.66118
		1:3906	-3.59176	-2.05661	3.50468	-6.22799	-4.89256	-2.53239	-18.1126	-9.08671	0.776084	-1.3523					1:3906	-3.59176	58.818	53.3908	38.9949	-1.62679	-10.834	-8.72537	26.4251	7.1311	41.0078					1:3906	-3.59176	-11.4409	-10.4707	-30.7572	-20.844	-12.2076	-16.3478	37.7666	38.2627	45.6297					1:3906	-3.59176	9.93032
		1:9766	-3.9897	13.0552	3.82268	-20.0662	-14.0779	2.61494	1.59588	14.8371	-6.34754	-2.3128					1:9766	-3.9897	33.2699	29.4181	31.249	-1.29237	11.6477	-3.96851	4.70398	-5.24791	13.9607					1:9766	-3.9897	8.63392	-11.3141	4.57648	-5.07097	1.22288	-15.5251	33.0293	27.5175	43.6878					1:9766	-3.9897	-13.0483
		1:24414	-4.38764	-4.18012	-17.3254	-2.78614	2.55801	-2.1355	-8.29619	-13.8982	-11.7624	-1.67599					1:24414	-4.38764	12.6087	8.50229	16.8587	2.07813	-9.33514	-3.72747	6.53011	0.109943	4.53877					1:24414	-4.38764	3.51938	-14.279	-5.33007	-19.286	-0.940738	8.82891	16.2106	20.646	24.7802					1:24414	-4.38764	10.1884
	Summary of nonlinear fit [log(inhibitor) vs. normalized response - variable slope)
	ID50 is calculated as the inverse of the IC50
		sample	IC50	R2	ID50	plate
		CBS 5	0.004183	0.9562	239.063	1
		CBS 6	0.003973	0.9733	251.699	1
		CBS 10	~ 0.000	-0.5374	N/A	1
		CBS 13	0.0002187	0.9852	4572.47	2
		CBS 16	~ 0.000	-0.9304	N/A	2
		CBS 18	0.0007365	0.9642	1357.77	2
		CBS 19	0.02891	0.6763	34.5901	3
		CBS 20	0.005755	0.9168	173.762	3
		CBS 23	0.0003572	0.9683	2799.55	3
		CBS 25	0.009961	0.9104	100.392	4
		CBS 27	0.004854	0.9588	206.016	4
		CBS 31	0.002153	0.9634	464.468	4
		CBS 36	~3.428E-88	-3.749	N/A	5
		CBS 38	0.000161	0.9869	6211.18	5
		CBS 39	~ 0.000	-6.348	N/A	5
		CBS 44	0.01445	0.9289	69.2042	6
		CBS 50	0.0001066	0.9655	9380.86	6
		CBS 58	0.002356	0.9693	424.448	6
	*	CBS 13	0.0003585	0.9803	2789.4	7
	*	CBS 27	0.008094	0.9087	123.548	7
	*	CBS 30	0.00931	0.8369	107.411	7
	*	CBS 39	~	-6.067	N/A	7
	*	CBS 35	0.006117	0.8719	163.479	7
	* plate 7 was conducted in duplicate in an earlier iteration of the pseudotyping protocol, and the mean RLU in the positive wells is higher than plates 1-6
[truncated: 49 more columns]

## Sheet: Fig 3C
	Sheet description
	contents		Raw ODs and analysis
	description		Competition and Direct binding ELISA on RBD for monoclonal antibodies
	related to:		Figure 3C, Sup. Figure 13
	Plate layout
				7	8	9	10	11	12
	Direct binding assay			500 ng	50 ng	5 ng	0.5 ng	0 ng
	A	414-1							blank
	B	414-2							blank
	C	VHH72							blank
	D	IgG ctrl							blank
	Displacement assay			500 ng	50 ng	5 ng	0.5 ng	0 ng
	E	414-1							*
	F	414-2							*
	G	VHH72							*
	H	IgG ctrl							*
									*these wells used for unrelated samples
	Raw Values
		7	8	9	10	11	12
	A	2.571	2.679	2.449	1.17	0.049	0.048
	B	2.5	2.589	2.07	0.652	0.045	0.052
	C	1.721	2.366	2.236	1.171	0.045	0.044
	D	0.049	0.045	0.045	0.045	0.045	0.046
	E	0.419	0.513	1.576	2.293	2.248	0.785
	F	2.78	2.925	2.765	2.581	2.225	0.661
	G	0.509	0.854	1.131	2.11	2.176	0.343
	H	2.082	2.365	2.522	2.484	2.368	0.272
							blanks:	0.0475
	Blank adjusted OD values
			1	2	3	4	5	6
			500 ng	50 ng	5 ng	0.5 ng	0 ng	blank
	A	414-1	2.5235	2.6315	2.4015	1.1225	0.0015	0.0005
	B	414-2	2.4525	2.5415	2.0225	0.6045	-0.0025	0.0045
	C	VHH72	1.6735	2.3185	2.1885	1.1235	-0.0025	-0.0035
	D	IgG ctrl	0.0015	-0.0025	-0.0025	-0.0025	-0.0025	-0.0015
	E	414-1	0.3715	0.4655	1.5285	2.2455	2.2005
	F	414-2	2.7325	2.8775	2.7175	2.5335	2.1775
	G	VHH72	0.4615	0.8065	1.0835	2.0625	2.1285
	H	IgG ctrl	2.0345	2.3175	2.4745	2.4365	2.3205
	direct binding blank adj. OD										competition assay blank adj. OD
			500 ng	50 ng	5 ng	0.5 ng	0 ng						500 ng	50 ng	5 ng	0.5 ng	0 ng
	A	414-1	2.5235	2.6315	2.4015	1.1225	0.0015				E	414-1	0.3715	0.4655	1.5285	2.2455	2.2005
	B	414-2	2.4525	2.5415	2.0225	0.6045	-0.0025				F	414-2	2.7325	2.8775	2.7175	2.5335	2.1775
	C	VHH72	1.6735	2.3185	2.1885	1.1235	-0.0025				G	VHH72	0.4615	0.8065	1.0835	2.0625	2.1285
	D	IgG ctrl	0.0015	-0.0025	-0.0025	-0.0025	-0.0025				H	IgG ctrl	2.0345	2.3175	2.4745	2.4365	2.3205
											competition assay ratio to no antibody added (experiment C)
													500 ng	50 ng	5 ng	0.5 ng	0 ng
											E	414-1	0.168825	0.211543	0.694615	1.02045	1
											F	414-2	1.25488	1.32147	1.24799	1.16349	1
											G	VHH72	0.216819	0.378905	0.509044	0.968992	1
											H	IgG ctrl	0.876751	0.998707	1.06637	1.04999	1
											Additional replicates for the neutralization assay
													experiment	replicate	500 ng	50 ng	5 ng	0.5 ng	0 ng
											1	414-1	A	1	0.051	0.108	0.761	0.909	1
											2	414-1	A	2	0.061	0.152	0.858	0.949	1
											3	414-1	A	3	0.048	0.112	0.738	0.982	1
											4	414-1	A	4	0.05	0.119	0.788	0.916	1
											5	414-2	A	1	1.249	1.233	0.98	0.96	1
											6	414-2	A	2	1.168	1.129	0.905	0.882	1
											7	414-2	A	3	1.194	1.198	0.92	1.056	1
											8	414-2	A	4	1.332	1.156	0.934	0.968	1
											9	VHH72	A	1	0.071	0.099	0.565	0.939	1
											10	VHH72	A	2	0.068	0.093	0.573	0.97	1
											11	VHH72	A	3	0.077	0.109	0.518	0.961	1
											12	VHH72	A	4	0.074	0.105	0.57	0.937	1
											13	IgG	A	1	0.932	0.943	0.928	0.979	1
											14	IgG	A	2	1.088	0.928	0.961	0.965	1
											15	IgG	A	3	0.902	0.926	1.014	0.982	1
											16	IgG	A	4	0.934	0.96	0.976	0.965	1
											17	414-1	B	1	0.1287	0.1845	1.0181	1.1528	1
											18	414-2	B	1	1.2901	1.3407	1.2335	1.1473	1
											19	VHH72	B	1	0.3236	0.4128	0.7131	1.3118	1
											20	IgG	B	1	1.4746	1.5156	1.3852	1.3616	1
											Note that for experiment A, the experimental parameters were changed as follows: we used 22 ng of pHRP and the TMB reaction was quenched after 7.5 mins.
											Experiments B and C were conducted as written in the main text.

## Sheet: Fig 3D
	Sheet description
	contents		Raw RLUs and analysis
	description		Lentiviral Spike pseudotype assay on monoclonal antibodies
	related to:		Figure 3D
	Raw values
	Plate 1
		antibody (µg/ml)	ctrl	VHH72	VHH72	VHH72	414-1	414-1	414-1	414-2	414-2	414-2	IgG	ctrl
	A	5	76	496	80	11804	8568	22932	12652	43608	64968	52316	384832	72
	B	2.5	76	5784	9168	2144	83756	79544	81136	114432	127132	110292	433692	72
	C	1.25	76	60516	67128	63564	156416	173804	109856	213536	159748	215224	449192	416
	D	0.625	76	177884	192076	124968	255788	241708	288048	350496	330760	279188	478648	100
	E	0.3125	84	248728	256564	251056	321652	403736	400248	333144	371588	366504	509044	228352
	F	0.15625	56	373052	431452	340628	489004	473552	528444	491860	478988	463600	482520	168320
	G	0.078125	92	412840	399776	389136	500920	503940	418164	591964	464012	413892	467360	210760
	H	0.0390625	68	449328	489104	665048	568640	491256	534768	538800	513272	532784	288216	232256
											avg neg:	165	avg pos:	436688
	Normalized, transformed data
	Values are normalized where 0% is the RLU of cells only and 100% is the RLU of cells + virus + IgG
	The values in the table below are (100% - normalized percentage)
	Plate 1
		antibody (µg/ml)	log10 ([antibody])	VHH72	VHH72	VHH72	414-1	414-1	414-1	414-2	414-2	414-2
		5	0.69897	99.9242	100.019	97.3337	98.075	94.7845	97.1394	90.0479	85.1547	88.0531
		2.5	0.39794	98.7128	97.9376	99.5466	80.8507	81.8156	81.4509	73.8234	70.914	74.7718
		1.25	0.09691	86.1746	84.6599	85.4764	64.2056	60.2223	74.8717	51.1203	63.4422	50.7336
		0.625	-0.20412	59.2876	56.0365	71.4098	41.4411	44.6666	34.0509	19.7451	24.2663	36.0806
		0.3125	-0.50515	43.0584	41.2633	42.5251	26.3528	7.54874	8.34778	23.7202	14.9133	16.078
		0.15625	-0.80618	14.5779	1.19948	22.0057	-11.9847	-8.44492	-21.0197	-12.639	-9.69021	-6.16508
		0.078125	-1.10721	5.46317	8.45591	10.8934	-14.7145	-15.4063	4.24353	-35.5711	-6.25946	5.22218
		0.0390625	-1.40824	-2.89561	-12.0076	-52.3134	-30.228	-12.5006	-22.4685	-23.3921	-17.5441	-22.014
	Summary of nonlinear fit [log(inhibitor) vs. normalized response - variable slope)
		sample	IC50 (µg/ml)	R2
		VHH72	0.4273	0.919
		414-1	0.8738	0.9168
		414-2	1.192	0.8926

[truncated: 8 more sheets: S. Fig 3, S. Fig 4B, S. Fig 5, S. Fig 7, S. Fig 14, S. Fig 15, S. Fig 16, S. Fig 17]
